# Supplementary material for: Ocular Vascular Events following COVID-19 Vaccines: A Systematic Review
Source: Vaccines (Basel). 2022 Dec 14;10(12):2143. doi: 10.3390/vaccines10122143 (PMC9786009; doi:10.3390/vaccines10122143)
Supplement: Supplementary file 1 [file vaccines-10-02143-s001.zip]

Archive with 1 entries (1 files):
- vaccines-2074694-supplementary.pdf
